# Supplementary material for: Prediction of ventilator weaning failure in postoperative cardiac surgery patients using vasoactive-ventilation-renal score and nomogram analysis
Source: Front Cardiovasc Med. 2024 Mar 14;11:1364211. doi: 10.3389/fcvm.2024.1364211 (PMC10977076; doi:10.3389/fcvm.2024.1364211)
Supplement: Supplementary file 1 [file Datasheet1.zip]

Archive with 8 entries (7 files):
- Data Sheet 1_v1/
- Data Sheet 1_v1/Figure S1.tif
- Data Sheet 1_v1/Figure S2.tif
- Data Sheet 1_v1/Figure S3.tif
- Data Sheet 1_v1/Supplementary Material.docx
- Data Sheet 1_v1/Table S1.docx
- Data Sheet 1_v1/~$ble S1.docx
- Data Sheet 1_v1/~$pplementary Material.docx
